# Supplementary material for: Exploring Gut Microbiota Alterations with Trimethoprim-Sulfamethoxazole and Dexamethasone in a Humanized Microbiome Mouse Model
Source: Microorganisms. 2024 May 17;12(5):1015. doi: 10.3390/microorganisms12051015 (PMC11124107; doi:10.3390/microorganisms12051015)
Supplement: Supplementary file 1 [file microorganisms-12-01015-s001.zip › Supplementary Data S1.xlsx]

## Sheet: Sheet1
sample-id	input	filtered	percentage of input passed filter	denoised	merged	percentage of input merged	non-chimeric	percentage of input non-chimeric
305-100	156850	34733	22.14	34462	32803	20.91	32691	20.84
305-101	170152	38981	22.91	38672	36502	21.45	36502	21.45
305-102	168798	37155	22.01	36791	34604	20.5	34547	20.47
305-103	135536	30452	22.47	30174	28547	21.06	28441	20.98
305-104	177516	32589	18.36	32256	30308	17.07	30248	17.04
305-105	134252	28084	20.92	27812	26080	19.43	25936	19.32
305-106	136036	39066	28.72	38774	37571	27.62	37503	27.57
305-107	187471	44269	23.61	43851	41211	21.98	40989	21.86
305-108	103338	18631	18.03	18450	17834	17.26	17822	17.25
305-109	131165	31232	23.81	30924	30066	22.92	29910	22.8
305-110	107703	19489	18.1	19302	18939	17.58	18736	17.4
305-111	118707	18393	15.49	18122	17789	14.99	17640	14.86
305-112	92513	28439	30.74	28110	26452	28.59	26426	28.56
305-113	109946	19747	17.96	19613	18636	16.95	18636	16.95
305-114	79313	14045	17.71	13875	13028	16.43	13028	16.43
305-115	77929	12106	15.53	11912	11178	14.34	11178	14.34
305-116	52627	13255	25.19	13136	12528	23.81	12528	23.81
305-117	61622	14655	23.78	14476	13422	21.78	13422	21.78
305-118	91130	16987	18.64	16765	16092	17.66	16020	17.58
305-119	73185	11959	16.34	11777	11098	15.16	11084	15.15
305-120	61562	18242	29.63	18036	17191	27.92	17191	27.92
305-121	57944	11213	19.35	11030	10255	17.7	10255	17.7
305-47	128981	30766	23.85	30052	26681	20.69	26470	20.52
305-48	128526	27526	21.42	26457	22134	17.22	22134	17.22
305-49	111473	28126	25.23	26863	23821	21.37	23712	21.27
305-50	186753	46631	24.97	45114	40076	21.46	39355	21.07
305-51	164269	49418	30.08	48084	42005	25.57	41935	25.53
305-52	176402	46814	26.54	45805	40557	22.99	40507	22.96
305-53	87023	22343	25.67	21490	18307	21.04	18307	21.04
305-54	146015	38901	26.64	37973	33075	22.65	32934	22.56
305-55	155519	51866	33.35	50691	45399	29.19	45200	29.06
305-57	319965	83123	25.98	82652	72336	22.61	70729	22.11
305-59	190014	37277	19.62	36963	31558	16.61	30907	16.27
305-60	119451	27187	22.76	26950	25161	21.06	24781	20.75
305-61	88106	17361	19.7	17221	16592	18.83	16592	18.83
305-62	110935	31177	28.1	30965	29787	26.85	29459	26.56
305-63	138046	37965	27.5	37684	36789	26.65	36646	26.55
305-64	180122	47867	26.57	47612	45299	25.15	44591	24.76
305-65	143386	35053	24.45	34769	33825	23.59	33573	23.41
305-66	24700	5868	23.76	5730	5320	21.54	5320	21.54
305-67	164951	40403	24.49	40059	35158	21.31	34982	21.21
305-68	66209	15478	23.38	15333	14607	22.06	14607	22.06
305-69	107438	28844	26.85	28544	27745	25.82	27680	25.76
305-70	93084	20282	21.79	20086	19207	20.63	19207	20.63
305-71	104000	25205	24.24	24975	23672	22.76	23670	22.76
305-72	133673	30358	22.71	30065	28475	21.3	28417	21.26
305-73	133856	35670	26.65	35350	34067	25.45	34012	25.41
305-74	181532	42404	23.36	42178	37078	20.43	37002	20.38
305-75	212202	63843	30.09	63384	57982	27.32	57422	27.06
305-76	186072	43777	23.53	43497	38311	20.59	37855	20.34
305-77	219843	47808	21.75	47311	43776	19.91	43621	19.84
305-78	230197	46681	20.28	46380	41188	17.89	40816	17.73
305-79	244054	70400	28.85	69940	61803	25.32	60200	24.67
305-80	240750	59319	24.64	58861	46816	19.45	46024	19.12
305-81	204941	43273	21.11	42974	38433	18.75	38065	18.57
305-82	175034	35200	20.11	35023	30165	17.23	29876	17.07
305-83	237455	59458	25.04	58955	55755	23.48	54903	23.12
305-84	199207	42516	21.34	42130	39866	20.01	39417	19.79
305-85	162031	31531	19.46	31236	29000	17.9	28859	17.81
305-86	152760	32065	20.99	31676	29911	19.58	29791	19.5
305-87	88851	24787	27.9	24651	23779	26.76	23563	26.52
305-88	116200	23185	19.95	22928	20012	17.22	19599	16.87
305-89	119185	26123	21.92	25863	23077	19.36	22955	19.26
305-90	107050	16787	15.68	16496	14489	13.53	14454	13.5
305-91	91508	18240	19.93	17967	16753	18.31	16599	18.14
305-92	27258	8881	32.58	8207	6508	23.88	6505	23.86
305-93	100880	19254	19.09	19056	17342	17.19	17187	17.04
305-94	96310	17721	18.4	17541	15487	16.08	15333	15.92
305-95	113115	31685	28.01	31443	30281	26.77	30158	26.66
305-96	84678	17779	21	17542	16885	19.94	16883	19.94
305-97	111710	23000	20.59	22799	21487	19.23	21415	19.17
305-98	95630	21337	22.31	21168	19330	20.21	19167	20.04
305-99	186932	38953	20.84	38651	35935	19.22	35623	19.06
306-01	205455	64802	31.54	64421	56427	27.46	55643	27.08
306-03	140306	31195	22.23	30888	27480	19.59	27387	19.52
306-04	94279	24170	25.64	23908	20858	22.12	20732	21.99
306-05	124004	26489	21.36	26199	25184	20.31	25164	20.29
306-06	100639	27431	27.26	27130	25959	25.79	25937	25.77
306-07	197299	49073	24.87	48674	43279	21.94	43122	21.86
306-08	226125	64544	28.54	63985	59590	26.35	59425	26.28
306-09	119925	28053	23.39	27731	25535	21.29	25480	21.25
306-10	230196	78507	34.1	77906	71465	31.05	70606	30.67
306-11	209070	57021	27.27	56428	51998	24.87	51500	24.63
306-12	285942	89229	31.21	88468	81576	28.53	81006	28.33
306-13	182505	59356	32.52	58847	56369	30.89	56347	30.87
306-14	205821	45674	22.19	45197	40711	19.78	40591	19.72
306-15	160678	54177	33.72	53685	52063	32.4	52005	32.37
306-16	100552	31664	31.49	31307	30329	30.16	30321	30.15
306-17	212210	48749	22.97	48312	45441	21.41	45317	21.35
306-18	139176	35246	25.32	34895	32420	23.29	32418	23.29
306-19	185070	48517	26.22	48027	45504	24.59	45412	24.54
306-20	131915	34270	25.98	33974	31821	24.12	31577	23.94
306-21	219161	56538	25.8	56011	50897	23.22	50819	23.19
306-22	215881	41203	19.09	40819	38764	17.96	38599	17.88
306-23	169359	42724	25.23	42324	40244	23.76	40210	23.74
306-24	188596	41813	22.17	41381	39328	20.85	39160	20.76
306-25	247341	54945	22.21	54491	51110	20.66	50722	20.51
306-26	278336	70734	25.41	70163	60470	21.73	59861	21.51
306-27	286702	55198	19.25	54720	51715	18.04	51680	18.03
306-28	245230	58506	23.86	58024	53739	21.91	53171	21.68
306-29	252284	50795	20.13	50316	48127	19.08	47955	19.01
306-30	210258	34890	16.59	34533	32962	15.68	32887	15.64
306-31	231776	36058	15.56	35713	34224	14.77	34097	14.71
306-32	223035	26246	11.77	26020	24340	10.91	24271	10.88
